# Supplementary material for: Increased Levels of Sphingosylphosphorylcholine (SPC) in Plasma of Metabolic Syndrome Patients
Source: PLoS One. 2015 Oct 14;10(10):e0140683. doi: 10.1371/journal.pone.0140683 (PMC4605593; doi:10.1371/journal.pone.0140683)
Supplement: S1 File — (XLSX) [file pone.0140683.s001.xlsx]

## Sheet: lipidomic data set 1
Group	PC Total	PE Total	PE P Total	LPC16:1	LPC16:0	LPC18:3	LPC18:2	LPC18:1	LPC18:0	LPC20:5	LPC20:4	LPC20:3	LPC20:0	LPC22:6	LPC22:5	LPC22:4	LPC22:0	LPC saturated	LPC monounsaturated	LPC polyunsaturated	LPCsum of unsaturated	LPC Total	SPM Total	PI Total	Cer total
Co	2432.16	28.7543	89.4885	2.72436	179.185	0.926405	41.0617	31.1695	76.5061	2.24855	11.9615	3.58463	0.749631	3.74865	0.929076	0.58269	1.37033	260.232	33.8938	65.0433	98.9371	359.169	560.448	16.6907	14.5584
Co	1751.32	14.899	40.8234	1.86898	146.547	0.89152	42.4262	27.2318	56.9592	0.543241	9.80179	1.89315	0.89068	1.10238	0.637926	0.614939	1.43256	207.178	29.1007	57.9111	87.0119	294.19	349.451	15.4237	9.26638
Co	1970.79	22.2782	74.5813	3.48208	158.829	0.997697	37.8847	30.9845	51.5358	1.079	11.9873	3.49918	0.394373	2.49221	1.08305	0.996773	0.906515	213.983	34.4666	60.0199	94.4865	308.47	422.828	12.8556	10.3378
Co	1469.41	23.995	58.5411	2.82545	166.561	0.941487	32.8069	27.9443	47.5196	2.51141	8.23436	2.36936	0.450998	2.92029	0.787659	0.283674	0.826469	216.964	30.7697	50.8552	81.6249	298.589	370.823	16.7169	8.42116
Co	1496.51	23.2669	55.7158	2.39642	147.571	0.580962	21.4804	22.7391	47.1008	0.86271	6.74625	2.81029	0.320102	1.10507	0.578427	0.220098	0.664827	196.92	25.1355	34.3842	59.5197	256.44	325.264	14.5722	11.5185
Co	2139.74	33.6706	35.8792	3.6843	198.972	1.63633	80.0502	46.4862	60.0566	1.46872	8.86829	4.43234	0.519885	2.2008	0.82742	0.428621	0.392761	261.911	50.1705	99.9128	150.083	411.995	284.966	14.3198	8.91619
Co	2474.24	27.068	50.3984	3.83648	179.463	0.77496	67.5701	41.3143	56.7848	0.917538	9.45541	4.59157	1.03652	1.27123	0.957741	0.458555	0.839229	240.351	45.1508	85.9971	131.148	371.499	440.855	18.5531	12.7863
Co	2869.85	40.508	63.65	6.82586	248.857	1.5657	67.8299	48.3652	70.7063	2.08688	13.254	4.01984	0.602926	3.19602	1.00877	0.60137	0.687209	323.411	55.191	93.5625	148.754	472.164	476.274	24.5366	11.7762
Co	2295.95	35.1212	34.6566	3.57838	139.777	1.20124	51.8763	34.8881	41.107	1.28461	8.13771	3.74624	0.354175	1.66252	0.590962	0.404162	0.396475	183.722	38.4665	68.9037	107.37	291.092	339.925	16.754	9.9734
Co	2526.37	43.618	84.3786	2.95178	204.852	0.829594	67.9251	37.8286	75.3267	0.984761	7.87574	3.38953	0.335879	2.12817	0.788401	0.51199	0.39785	283.26	40.7804	84.4333	125.214	408.473	388.246	25.7284	12.0343
Co	3312.03	43.8338	65.3835	6.17745	216.279	3.59008	133.435	79.9063	72.3305	2.5677	17.2371	7.95583	0.49189	3.364	1.41435	0.793501	0.4285	291.581	86.0837	170.358	256.441	548.023	444.722	26.5811	11.8587
Co	2347.24	43.4487	32.1669	4.65693	219	1.60423	95.1096	46.6496	67.8523	1.77045	12.0134	5.94597	0.447101	4.09623	1.15975	0.528845	0.487838	291.29	51.3066	122.229	173.535	464.825	339.859	21.091	9.85953
MetS	2313.21	26.2206	116.507	2.83202	165.86	0.745366	21.3746	19.8674	56.5397	0.690015	10.2849	3.31634	0.418171	1.46304	0.690295	1.00729	0.752046	224.989	22.6994	39.5719	62.2713	287.26	600.063	19.1453	16.2046
MetS	1971.73	28.9341	19.5644	4.7326	249.217	0.460862	19.4344	23.4386	78.5096	0.641478	6.55878	2.72167	0.599798	1.85114	0.524696	0.315988	1.55659	331.937	28.1712	32.509	60.6802	392.617	396.941	10.7022	10.1822
MetS	1872.98	30.7427	86.0212	2.08416	156.687	0.604517	29.2401	19.6918	60.5799	0.488596	8.81809	2.40226	0.50521	1.90474	0.530407	0.617157	0.967152	220.64	21.7759	44.6059	66.3818	287.022	445.046	14.6033	10.9261
MetS	2652.18	29.4932	86.647	2.38278	169.669	0.335409	17.7892	19.5865	61.3786	0.499373	8.17945	2.51259	0.46923	1.52416	0.470824	0.541238	0.966771	233.796	21.9693	31.8523	53.8216	287.617	611.444	19.3681	15.02
MetS	2328.61	47.6541	70.4258	4.04061	171.364	0.631467	15.412	24.7056	46.6241	1.06192	6.67823	2.40991	0.36362	1.95264	0.68067	0.452501	1.2571	221.685	28.7462	29.2793	58.0255	279.711	400.948	23.5168	13.2864
MetS	1506.64	26.4868	62.0776	2.44463	128.214	0.339175	14.9498	17.1054	44.1147	0.494541	8.0606	1.3006	0.582406	1.30417	0.584228	0.565373	1.20326	175.349	19.55	27.5985	47.1485	222.497	421.095	13.6761	9.04108
MetS	1931.46	63.6199	51.4793	3.04266	141.613	1.15685	22.2412	24.9204	55.9135	0.890558	6.656	2.70637	0.4122	1.01188	0.481472	0.36707	1.15346	201.019	27.9631	35.5114	63.4745	264.494	331.766	15.1473	12.402
MetS	2310.53	31.9332	48.8399	3.10735	171.002	0.519405	17.1563	22.1987	50.6501	1.67282	6.91506	2.75508	0.668971	3.20206	0.873213	0.444235	1.66422	225.445	25.306	33.5382	58.8442	284.289	433.075	16.4876	14.3251
MetS	2502.31	44.5553	67.4155	4.0171	155.838	0.555851	25.8877	29.6356	61.1141	1.3686	6.84624	1.56644	0.450297	2.75863	0.518465	0.46225	1.02366	219.539	33.6527	39.9642	73.6169	293.156	541.189	17.4833	10.6108
MetS	2390.22	36.0429	61.8965	3.27109	175.369	0.474176	15.8814	19.8174	57.3707	1.08634	8.27695	2.78458	0.381217	1.75372	0.730019	0.729148	1.03519	235.697	23.0885	31.7164	54.8049	290.502	530.748	23.2057	12.8976
MetS	2155.13	21.9788	92.3177	2.26309	143.296	0.474573	23.3806	21.2499	49.9724	2.03528	8.70855	2.50844	0.559611	2.15078	0.548726	0.679565	0.970973	196.094	23.513	40.4866	63.9995	260.094	590.57	17.9935	15.3515
MetS	1547.67	29.1525	48.9389	1.88292	97.2323	0.31814	13.5944	15.0899	28.3307	0.633224	9.02891	1.66667	0.306008	1.27194	0.438688	0.52054	0.829197	127.782	16.9728	27.4725	44.4453	172.227	397.531	11.0779	13.3753
MetS	2372.4	75.5494	57.0998	4.96078	215.643	0.865435	25.4023	30.2711	63.571	1.20669	13.4518	3.59238	0.581559	2.61708	0.833352	0.739988	1.66845	282.73	35.2318	48.709	83.9409	366.671	318.887	18.5915	13.0446
MetS	2332.15	43.2347	63.2571	3.34681	169.862	0.715487	26.4046	26.0547	68.0005	1.06038	10.1848	3.32617	0.450609	2.46933	0.912985	0.751081	0.870079	241.711	29.4015	45.8249	75.2263	316.937	492.698	16.9858	13.5778
MetS	1455.49	23.4477	58.7708	2.24155	132.79	2.74942	52.9816	28.8605	42.703	1.87757	8.19519	2.49509	0.396254	1.09577	0.705251	0.321205	1.15473	178.71	31.102	70.421	101.523	280.234	308.87	11.5736	8.17895
MetS	1137.8	30.6854	30.3163	2.09159	133.795	0.48394	20.5529	14.2194	36.6203	0.550671	5.03525	2.48764	0.45661	1.44809	0.478088	0.138316	0.885713	172.935	16.311	31.1749	47.4859	220.421	208.774	14.8034	9.19844
MetS	1264.87	55.7373	39.5145	2.50043	123.422	0.438478	15.0012	15.0032	31.0799	0.846047	5.35012	1.8314	0.201372	1.24907	0.428142	0.173969	0.825744	156.448	17.5036	25.3184	42.8221	199.27	245.829	16.8861	9.01423
MetS	1278.67	62.2064	31.8631	1.92711	130.471	0.319963	14.1135	16.315	27.6615	0.186949	3.75893	1.57141	0.258817	0.963739	0.321737	0.158723	0.789665	160.606	18.2421	21.395	39.637	200.243	285.19	20.2377	10.5007
MetS	1453.95	20.8455	58.1932	2.76132	159.98	0.423087	19.6983	19.0517	42.3747	0.940516	9.48581	2.97774	0.262713	2.16679	0.581648	0.241289	1.07344	205.243	21.813	36.5152	58.3282	263.571	339.409	16.7566	11.409
MetS	1673.13	61.267	46.6797	2.87351	131.667	0.652155	25.1031	19.8119	45.2823	1.39828	6.38946	2.09504	0.314363	1.39415	0.463741	0.22623	0.794128	179.347	22.6854	37.7221	60.4075	239.755	314.578	20.9064	8.59717
MetS	1522.18	27.3745	53.9536	2.59036	145.045	0.653748	33.2282	20.6699	45.7039	0.671775	8.02733	2.25586	0.437079	1.44827	0.535337	0.341781	0.854533	193.633	23.2603	47.1623	70.4226	264.056	390.759	15.6022	8.40082
MetS	1628.07	52.4154	78.2942	2.68802	111.962	0.873545	32.6024	19.3997	35.7951	1.25861	7.50008	2.65509	0.757395	1.85514	0.582456	0.517397	1.43901	150.841	22.0877	47.8447	69.9324	220.773	338.33	14.8466	10.7124
MetS	1485.38	23.1092	39.8683	1.73353	120.489	0.354009	17.2488	14.1949	29.6797	0.894443	5.21401	1.46491	0.379616	2.02249	0.568032	0.225016	1.08497	153.151	15.9284	27.9917	43.9201	197.071	444.29	12.9022	8.84708
MetS	1952.78	42.6626	45.9438	2.29436	142.468	0.391176	18.3341	16.4705	36.7528	0.412433	8.89598	2.55729	0.709236	1.38508	0.538911	0.450402	1.32507	182.36	18.7649	32.9654	51.7302	234.09	464.628	16.9735	9.10332
MetS	2012.41	40.6656	36.6069	2.75556	212.214	1.00058	33.5099	31.79	80.783	0.881093	7.17401	2.38972	0.871693	1.23895	0.460317	0.786169	1.32484	297.515	34.5455	47.4408	81.9863	379.501	389.369	14.5231	9.48531
MetS	2232.8	33.3214	37.5049	4.64944	245.551	0.611557	35.7962	29.468	88.2533	0.790727	6.29762	3.29764	0.726083	2.07915	0.720349	0.571673	1.2869	337.876	34.1175	50.1649	84.2824	422.159	382.689	15.9807	8.50074
MetS	2306.65	82.6813	36.6112	4.66926	261.478	0.82133	29.5689	31.5562	87.3948	1.06609	8.64328	3.61673	0.800667	1.28469	0.588643	0.704749	1.50826	353.722	36.2254	46.2944	82.5199	436.242	354.818	13.9601	9.92903
MetS	2078.64	78.8917	32.0657	3.30174	178.722	0.460952	15.2985	21.0409	52.6801	0.565051	6.62185	1.59426	0.611014	1.35359	0.47214	0.611494	1.38872	234.903	24.3427	26.9778	51.3205	286.223	328.157	21.4056	7.61163
MetS	1881.33	32.9399	17.6936	4.21863	242.403	0.669698	31.5992	31.7375	64.4619	0.946965	5.31422	3.19165	0.909468	2.09122	0.542928	0.36052	2.12609	313.109	35.9561	44.7164	80.6725	393.782	269.803	14.6794	8.72594
MetS	2209.71	27.9647	32.067	3.05933	182.192	0.592523	27.3274	19.925	56.1931	0.895319	6.25057	2.11274	0.77008	1.16637	0.448033	0.315473	1.4841	242.98	22.9843	39.1084	62.0928	305.072	341.86	15.0105	9.73132
MetS	2116.94	28.8688	36.6858	5.54902	251.594	1.96429	69.759	66.9473	62.1394	1.68769	13.463	4.5464	1.37422	2.87337	0.815987	0.58426	1.68481	318.385	72.4963	95.694	168.19	486.575	379.267	12.6144	11.3743
MetS	1426.3	45.7392	50.4956	2.9754	154.054	1.10696	42.1876	31.8656	54.9059	1.17036	7.65114	2.80726	0.397449	1.55064	0.650261	0.252269	0.803751	212.023	34.8411	57.3765	92.2175	304.24	265.954	15.1816	9.75155
R	2120.52	34.1279	55.5978	2.45739	118.036	0.317153	14.2558	15.5912	39.2323	0.508882	7.29263	3.05802	0.328114	3.09822	0.580536	0.428437	1.34467	160.29	18.0486	29.5397	47.5883	207.878	419.359	13.165	12.1946
R	2101.39	43.9231	38.9981	2.92783	118.341	0.508987	19.8545	22.5964	38.7124	0.565718	4.64755	1.65436	0.59997	1.05929	0.459934	0.456301	1.05009	160.17	25.5242	29.2066	54.7308	214.901	485.272	17.1271	10.6236
R	2132.95	28.8674	78.0248	2.71124	175.987	0.85305	31.9018	23.4601	66.877	1.2063	8.18439	2.40118	0.732628	1.99958	0.650096	0.596853	1.12559	247.396	26.1714	47.7932	73.9646	321.36	481.293	15.6914	11.7065
R	2123.65	13.0659	49.4506	3.60226	144.904	0.771438	35.3318	28.1316	50.2539	0.886033	8.4336	2.81312	0.526795	2.24726	0.73108	0.67116	0.819995	197.947	31.7339	51.8854	83.6194	281.566	475.973	13.4449	13.1394
R	2620.58	34.7471	79.1132	3.41646	165.417	1.08163	43.8769	32.7527	55.6035	1.49072	10.7403	3.55811	0.529447	2.99953	1.18823	0.76669	0.892375	223.962	36.1692	65.7021	101.871	325.834	545.982	16.3574	15.9465
R	1714.07	28.0469	47.2269	3.02837	153.795	0.649874	18.4764	22.3239	45.0371	0.862733	10.7454	3.30482	0.409521	1.34252	0.973903	0.527814	0.685542	201.862	25.3523	36.8835	62.2358	264.098	487.89	10.4672	11.6331
R	1207.33	23.3184	39.3303	2.75184	134.399	0.537326	24.9468	20.6797	34.9417	0.900716	5.66947	2.76525	0.350199	1.91481	0.59704	0.209726	1.08901	172.412	23.4315	37.5412	60.9727	233.385	306.038	13.3094	9.40942
R	2020.53	44.083	56.0204	5.8818	183.078	1.25938	23.3296	31.5169	49.4996	0.997893	6.28841	2.58261	0.288938	1.13731	0.504061	0.317632	0.692205	234.649	37.3987	36.4169	73.8157	308.464	347.37	27.1989	10.0755
R	1652.71	40.7167	45.0469	3.12249	168.434	0.671253	35.0933	20.605	50.6402	0.69187	5.66875	3.18894	0.554228	1.86728	0.516998	0.297973	1.11358	223.294	23.7275	47.9963	71.7238	295.018	419.222	16.5378	11.4033
R	1899.98	47.6828	83.9989	2.85779	163.706	1.03298	46.9816	26.1969	45.7049	0.73277	8.51676	4.03854	0.446729	1.42203	0.509803	0.489269	0.844093	212.476	29.0547	63.7238	92.7785	305.254	353.393	16.8567	9.07627
R	1459.99	20.2146	45.4594	1.5	120.826	0.489074	34.4039	13.4124	44.3862	1.49871	3.55024	1.00193	0.284941	1.73079	0.45408	0.15227	0.893754	167.606	14.9124	43.281	58.1934	225.8	345.959	14.0726	7.06213
R	1888.91	33.9522	35.9276	4.88852	211.642	1.25694	57.0917	42.9652	73.0523	1.89865	10.9322	5.47393	1.02706	2.61236	0.955959	0.774708	1.20367	290.198	47.8537	80.9964	128.85	419.048	313.354	14.8204	7.76599
R	614.41	47.9798	9.52949	3.21411	95.9626	0.455514	6.96677	23.0939	22.9806	0.12606	1.28309	0.439279	0.390442	0.254994	0.218011	0.270626	0.286246	120.57	26.308	10.0143	36.3224	156.892	98.5216	8.70443	6.16284
R	1853.42	24.5803	22.2234	5.40755	208.664	0.965001	57.3358	39.5514	64.8907	1.48464	10.1283	3.51991	1.07834	2.44627	0.699242	0.429703	0.951603	277.45	44.959	77.0089	121.968	399.417	358.997	10.2042	10.2904
R	2411.13	47.252	46.2146	3.95851	265.479	1.09171	70.3807	43.5701	86.016	2.31734	9.8378	4.14102	1.31362	3.39395	0.867771	0.384137	1.65035	356.82	47.5286	92.4145	139.943	496.763	430.319	18.7323	14.8442
R	2337.88	21.6678	27.7175	6.61591	370.271	1.70759	51.1591	51.1704	123.4	4.24166	12.2857	4.09751	1.51463	2.9547	0.936168	0.388892	1.56186	500.954	57.7863	77.7714	135.558	636.512	449.474	13.767	11.5246
R	2623.78	46.9359	47.4252	4.79813	170.268	1.48306	71.4491	51.4896	50.5208	1.8922	10.7036	4.52835	0.579204	2.94019	0.977625	0.646548	0.794467	224.258	56.2877	94.6206	150.908	375.166	315.663	18.2006	10.4326
R	2899.89	62.4945	50.4905	5.07182	241.37	1.11246	75.08	38.3691	75.3722	1.18307	12.7128	4.38365	0.565037	1.75531	0.845484	0.514153	0.522449	321.077	43.441	97.5869	141.028	462.105	430.092	25.2989	14.3167
R	2201.14	31.5284	43.9554	3.7199	192.391	1.73422	64.4415	40.0463	61.9627	2.22762	14.2561	3.98355	0.728823	2.33691	1.2859	0.585282	0.469455	257.811	43.7662	90.8511	134.617	392.428	408.316	13.7724	8.96755

## Sheet: Lipidomic data set 2
Group	SPCd16:1	SPCd18:2	SPCd18:1	SPC Total	S1P
Co	0	0.00418561	0.0183462	0.0225318	0.603641
Co	0.00258814	0.00959718	0.0260995	0.0382848	0.957986
Co	0.00375114	0.00966851	0.0250558	0.0384755	0.63149
Co	0.00432118	0.00859999	0.0304789	0.0434001	0.811523
Co	0.00153436	0.00328559	0.0111494	0.0159693	0.89953
Co	0	0.00292869	0.0125035	0.0154322	0.738053
Co	0.00152319	0.00391557	0.0143846	0.0198233	1.06042
Co	0.00252794	0.0040561	0.010891	0.0174751	0.82166
MetS	0.0108924	0.0274145	0.0856672	0.123974	0.697684
MetS	0.0143071	0.0440039	0.118082	0.176393	0.321585
MetS	0.0114353	0.0362208	0.0885425	0.136199	0.387296
MetS	0.0104401	0.025065	0.0606979	0.096203	0.395927
MetS	0.00938318	0.0259925	0.0657462	0.101122	0.509733
MetS	0.0109738	0.0203202	0.0572033	0.0884973	0.37667
MetS	0.0101667	0.0232468	0.0595277	0.0929412	0.864244
MetS	0.00279041	0.00563227	0.0195437	0.0279664	0.652829
MetS	0.00559573	0.0139893	0.0473618	0.0669469	0.6876
R	0.00699844	0.0123671	0.0310717	0.0504372	0.278044
R	0	0	0.0116786	0.0116786	0.249478
R	0.00925953	0.0217561	0.0650061	0.0960218	0.886582
R	0.0107755	0.0246652	0.0872697	0.12271	0.883048
R	0.0210627	0.0402018	0.102969	0.164233	0.390235
R	0	0.00523201	0.0129058	0.0181378	0.768217
R	0.00311224	0.00663441	0.0199701	0.0297168	0.954041
R	0.00289694	0.00458252	0.016186	0.0236655	0.958122

## Sheet: Abbreviations
Abbreviations
Lipids
SPC	Sphingosylphosphorylcholine
S1P	Sphingposine-1-phosphate
PC	Phosphatidylcholine
PE	Phosphatidylethanolamine
PE P	PE based Plasmalogen
LPC	Lysophosphatidylcholine
Cer	Ceramide
PI	Phosphatidylinositol
Group
Co	Control
MetS	Metabolic Syndrom
R	Risk
BMI	Body Mass Index
sCD163	Soluble CD163

## Sheet: Tabelle1
			Correlations				Correlations					Correlations				Correlations
					sCD163				BMI					BMI				sCD163
			LPC 15:0	Pearson Correlation	-,334**		LPC 15:0	Pearson Correlation	-0.127629			SPC d16:1	Pearson Correlation	,573**		SPC d16:1	Pearson Correlation	0.304576
				Sig. (2-tailed)	0.00921494			Sig. (2-tailed)	0.331153				Sig. (2-tailed)	0.00424581			Sig. (2-tailed)	0.157635
				N	60			N	60				N	23			N	23
			LPC 16:1	Pearson Correlation	-0.145259		LPC 16:1	Pearson Correlation	-0.177013			SPC d18:2	Pearson Correlation	,724**		SPC d18:2	Pearson Correlation	,439*
				Sig. (2-tailed)	0.268125			Sig. (2-tailed)	0.176054				Sig. (2-tailed)	9.2516e-05			Sig. (2-tailed)	0.0359649
				N	60			N	60				N	23			N	23
			LPC 16:0	Pearson Correlation	-0.205263		LPC 16:0	Pearson Correlation	-0.0187084			SPC d18:1	Pearson Correlation	,693**		SPC d18:1	Pearson Correlation	,429*
				Sig. (2-tailed)	0.115646			Sig. (2-tailed)	0.887176				Sig. (2-tailed)	0.000247334			Sig. (2-tailed)	0.0409672
				N	60			N	60				N	23			N	23
			LPC 18:3	Pearson Correlation	-,274*		LPC 18:3	Pearson Correlation	-,326*			SPCtotal	Pearson Correlation	,694**		SPCtotal	Pearson Correlation	,422*
				Sig. (2-tailed)	0.0342024			Sig. (2-tailed)	0.0109048				Sig. (2-tailed)	0.000237221			Sig. (2-tailed)	0.0448627
				N	60			N	60				N	23			N	23
			LPC 18:2	Pearson Correlation	-,354**		LPC 18:2	Pearson Correlation	-,420**			S1P	Pearson Correlation	-,422*		S1P	Pearson Correlation	-0.412189
				Sig. (2-tailed)	0.00551959			Sig. (2-tailed)	0.000831651				Sig. (2-tailed)	0.0451048			Sig. (2-tailed)	0.0506485
				N	60			N	60				N	23			N	23
			LPC 18:1	Pearson Correlation	-,307*		LPC 18:1	Pearson Correlation	-,334**			**. Correlation is significant at the 0.01 level (2-tailed).				**. Correlation is significant at the 0.01 level (2-tailed).
				Sig. (2-tailed)	0.0169947			Sig. (2-tailed)	0.00916972			*. Correlation is significant at the 0.05 level (2-tailed).				*. Correlation is significant at the 0.05 level (2-tailed).
				N	60			N	60
			LPC 18:0	Pearson Correlation	-,303*		LPC 18:0	Pearson Correlation	0.0386875
				Sig. (2-tailed)	0.0185769			Sig. (2-tailed)	0.769157
				N	60			N	60
			LPC 20:5	Pearson Correlation	-,313*		LPC 20:5	Pearson Correlation	-,279*
				Sig. (2-tailed)	0.0147463			Sig. (2-tailed)	0.0311665
				N	60			N	60
			LPC 20:4	Pearson Correlation	-,525**		LPC 20:4	Pearson Correlation	-0.160324
				Sig. (2-tailed)	1.63538e-05			Sig. (2-tailed)	0.221075
				N	60			N	60
			LPC 20:3	Pearson Correlation	-,421**		LPC 20:3	Pearson Correlation	-,266*
				Sig. (2-tailed)	0.000819154			Sig. (2-tailed)	0.040199
				N	60			N	60
			LPC 20:0	Pearson Correlation	-,258*		LPC 20:0	Pearson Correlation	0.0132659
				Sig. (2-tailed)	0.0461341			Sig. (2-tailed)	0.919868
				N	60			N	60
			LPC 22:6	Pearson Correlation	-,473**		LPC 22:6	Pearson Correlation	-0.223717
				Sig. (2-tailed)	0.000137337			Sig. (2-tailed)	0.0857405
				N	60			N	60
			LPC 22:5	Pearson Correlation	-,580**		LPC 22:5	Pearson Correlation	-,292*
				Sig. (2-tailed)	1.16726e-06			Sig. (2-tailed)	0.0235098
				N	60			N	60
			LPC 22:4	Pearson Correlation	-,445**		LPC 22:4	Pearson Correlation	,283*
				Sig. (2-tailed)	0.000363964			Sig. (2-tailed)	0.0285906
				N	60			N	60
			LPC 22:0	Pearson Correlation	-0.00941462		LPC 22:0	Pearson Correlation	,395**
				Sig. (2-tailed)	0.943085			Sig. (2-tailed)	0.00176784
				N	60			N	60
			LPCtotal	Pearson Correlation	-,385**		LPCtotal	Pearson Correlation	-0.12238
				Sig. (2-tailed)	0.00240294			Sig. (2-tailed)	0.351585
				N	60			N	60
			LPC gesät	Pearson Correlation	-0.23743		LPC gesät	Pearson Correlation	-0.00222106
				Sig. (2-tailed)	0.0677513			Sig. (2-tailed)	0.986562
				N	60			N	60
			LPC einf unges	Pearson Correlation	-,298*		LPC einf unges	Pearson Correlation	-,326*
				Sig. (2-tailed)	0.0206407			Sig. (2-tailed)	0.010977
				N	60			N	60
			LPC mehrf unges	Pearson Correlation	-,403**		LPC mehrf unges	Pearson Correlation	-,398**
				Sig. (2-tailed)	0.00143118			Sig. (2-tailed)	0.00162862
				N	60			N	60
			LPC unges	Pearson Correlation	-,378**		LPC unges	Pearson Correlation	-,384**
				Sig. (2-tailed)	0.00294363			Sig. (2-tailed)	0.00248075
				N	60			N	60
			sCD163	Pearson Correlation	1		BMI	Pearson Correlation	1
				Sig. (2-tailed)				Sig. (2-tailed)
				N	60			N	60
			**. Correlation is significant at the 0.01 level (2-tailed).				**. Correlation is significant at the 0.01 level (2-tailed).
			*. Correlation is significant at the 0.05 level (2-tailed).				*. Correlation is significant at the 0.05 level (2-tailed).
